# Supplementary material for: A Novel Alteromonas Phage Lineage with a Broad Host Range and Small Burst Size
Source: Microbiol Spectr. 2022 Jul 11;10(4):e01499-22. doi: 10.1128/spectrum.01499-22 (PMC9430817; doi:10.1128/spectrum.01499-22)
Supplement: Supplemental file 2 — Supplemental material. Download spectrum.01499-22-s0002.xlsx, XLSX file, 0.02 MB [file spectrum.01499-22-s0002.xlsx]

## Sheet: Dataset S1
Supplementary Dataset S1. Tara Oceans samples description.
Run Accession	Experiment Accession	BioProject Accession	BioSample Accession	Latitude (degrees North)	Longitude (degrees East)	Sampling Depth (m)	Environmental Feature	Size Fraction Lower Threshold	Size Fraction Upper Threshold	Temperature (°C)
ERR594352	NA	PRJEB4419	SAMEA2619686	35.7528	14.2765	60	(DCM) deep chlorophyll maximum layer (ENVO:01000326)	<	0.22	18.3684
ERR594353	NA	PRJEB4419	SAMEA2621085	-20.4091	-3.1759	5	(SRF) surface water layer (ENVO:00002042)	<	0.22	19.7768
ERR594354	NA	PRJEB4419	SAMEA2621213	-20.9354	-35.1803	5	(SRF) surface water layer (ENVO:00002042)	<	0.22	23.3495
ERR594355	NA	PRJEB4419	SAMEA2621229	-21.0292	-35.3498	150	(DCM) deep chlorophyll maximum layer (ENVO:01000326)	<	0.22	21.6433
ERR594356	NA	PRJEB4419	SAMEA2620078	18.5918	66.622	5	(SRF) surface water layer (ENVO:00002042)	<	0.22	26.8177
ERR594357	ERX552356	PRJEB4419	SAMEA2622357	2.0299	-84.5546	30	(DCM) deep chlorophyll maximum layer (ENVO:01000326)	<	0.22	26.532
ERR594358	NA	PRJEB4419	SAMEA2619677	35.759	14.2574	5	(SRF) surface water layer (ENVO:00002042)	<	0.22	21.4395
ERR594359	NA	PRJEB4419	SAMEA2620879	-35.1728	26.2868	5	(SRF) surface water layer (ENVO:00002042)	<	0.22	21.8168
ERR594360	NA	PRJEB4419	SAMEA2619854	23.4183	37.245	80	(DCM) deep chlorophyll maximum layer (ENVO:01000326)	<	0.22	26.0504
ERR594361	ERX552361	PRJEB4419	SAMEA2620879	-35.1728	26.2868	5	(SRF) surface water layer (ENVO:00002042)	<	0.22	21.8168
ERR594362	NA	PRJEB4419	SAMEA2620947	-34.9449	17.9189	5	(SRF) surface water layer (ENVO:00002042)	<	0.22	15.0335
ERR594363	ERX552359	PRJEB4419	SAMEA2620094	18.5839	66.4727	25	(DCM) deep chlorophyll maximum layer (ENVO:01000326)	<	0.22	26.8122
ERR594364	NA	PRJEB4419	SAMEA2621151	-8.7789	-17.9099	5	(SRF) surface water layer (ENVO:00002042)	<	0.22	25.0262
ERR594365	NA	PRJEB4419	SAMEA2620078	18.5918	66.622	5	(SRF) surface water layer (ENVO:00002042)	<	0.22	26.8177
ERR594366	NA	PRJEB4419	SAMEA2620227	14.5536	70.0128	60	(DCM) deep chlorophyll maximum layer (ENVO:01000326)	<	0.22	27.1177
ERR594367	NA	PRJEB4419	SAMEA2620227	14.5536	70.0128	60	(DCM) deep chlorophyll maximum layer (ENVO:01000326)	<	0.22	27.1177
ERR594368	NA	PRJEB4419	SAMEA2619903	18.3967	39.875	5	(SRF) surface water layer (ENVO:00002042)	<	0.22	27.5986
ERR594369	NA	PRJEB4419	SAMEA2619950	20.8183	63.5047	5	(SRF) surface water layer (ENVO:00002042)	<	0.22	25.5814
ERR594370	NA	PRJEB4419	SAMEA2619903	18.3967	39.875	5	(SRF) surface water layer (ENVO:00002042)	<	0.22	27.5986
ERR594371	NA	PRJEB4419	SAMEA2620227	14.5536	70.0128	60	(DCM) deep chlorophyll maximum layer (ENVO:01000326)	<	0.22	27.1177
ERR594372	ERX552318	PRJEB4419	SAMEA2620227	14.5536	70.0128	60	(DCM) deep chlorophyll maximum layer (ENVO:01000326)	<	0.22	27.1177
ERR594373	NA	PRJEB4419	SAMEA2620227	14.5536	70.0128	60	(DCM) deep chlorophyll maximum layer (ENVO:01000326)	<	0.22	27.1177
ERR594374	ERX552312	PRJEB4419	SAMEA2620014	19.0393	64.4913	5	(SRF) surface water layer (ENVO:00002042)	<	0.22	26.2314
ERR594375	NA	PRJEB4419	SAMEA2619791	39.3991	19.3997	50	(DCM) deep chlorophyll maximum layer (ENVO:01000326)	<	0.22	15.1613
ERR594376	NA	PRJEB4419	SAMEA2620384	-0.6625	73.161	5	(SRF) surface water layer (ENVO:00002042)	<	0.22	30.1257
ERR594377	NA	PRJEB4419	SAMEA2621548	-62.2231	-49.2139	90	(DCM) deep chlorophyll maximum layer (ENVO:01000326)	<	0.22	-0.78154
ERR594378	ERX552350	PRJEB4419	SAMEA2619747	39.8386	17.4155	5	(SRF) surface water layer (ENVO:00002042)	<	0.22	17.0415
ERR594379	ERX552338	PRJEB4419	SAMEA2621173	0	-17.9604	100	(DCM) deep chlorophyll maximum layer (ENVO:01000326)	<	0.22	24.1127
ERR594380	ERX552313	PRJEB4419	SAMEA2622357	2.0299	-84.5546	30	(DCM) deep chlorophyll maximum layer (ENVO:01000326)	<	0.22	26.532
ERR594381	ERX552305	PRJEB4419	SAMEA2622357	2.0299	-84.5546	30	(DCM) deep chlorophyll maximum layer (ENVO:01000326)	<	0.22	26.532
ERR594382	NA	PRJEB4419	SAMEA2620925	-35.2421	26.3048	30	(DCM) deep chlorophyll maximum layer (ENVO:01000326)	<	0.22	21.8149
ERR594383	ERX552307	PRJEB4419	SAMEA2622357	2.0299	-84.5546	30	(DCM) deep chlorophyll maximum layer (ENVO:01000326)	<	0.22	26.532
ERR594384	NA	PRJEB4419	SAMEA2620210	14.6059	69.9776	5	(SRF) surface water layer (ENVO:00002042)	<	0.22	29.0894
ERR594385	ERX552319	PRJEB4419	SAMEA2620852	-29.5333	37.9117	65	(DCM) deep chlorophyll maximum layer (ENVO:01000326)	<	0.22	22.2503
ERR594386	NA	PRJEB4419	SAMEA2620027	19.0284	64.5126	25	(DCM) deep chlorophyll maximum layer (ENVO:01000326)	<	0.22	25.4944
ERR594387	ERX552308	PRJEB4419	SAMEA2622357	2.0299	-84.5546	30	(DCM) deep chlorophyll maximum layer (ENVO:01000326)	<	0.22	26.532
ERR594388	NA	PRJEB4419	SAMEA2621191	-8.7986	-17.9034	800	(MES) mesopelagic zone (ENVO:00000213)	<	0.22	4.67387
ERR594389	NA	PRJEB4419	SAMEA2620967	-34.8901	18.0459	30	(DCM) deep chlorophyll maximum layer (ENVO:01000326)	<	0.22	15.019
ERR594390	ERX552314	PRJEB4419	SAMEA2619923	18.4417	39.8567	60	(DCM) deep chlorophyll maximum layer (ENVO:01000326)	<	0.22	27.5899
ERR594391	NA	PRJEB4419	SAMEA2621033	-31.0266	4.665	5	(SRF) surface water layer (ENVO:00002042)	<	0.22	16.8321
ERR594392	NA	PRJEB4419	SAMEA2620812	-29.5019	37.9889	5	(SRF) surface water layer (ENVO:00002042)	<	0.22	22.1656
ERR594393	ERX552349	PRJEB4419	SAMEA2619838	23.36	37.2183	5	(SRF) surface water layer (ENVO:00002042)	<	0.22	25.8244
ERR594395	NA	PRJEB4419	SAMEA2620991	-32.2401	17.7103	5	(SRF) surface water layer (ENVO:00002042)	<	0.22	12.8345
ERR594396	NA	PRJEB4419	SAMEA2619779	39.3888	19.3905	5	(SRF) surface water layer (ENVO:00002042)	<	0.22	18.3425
ERR594397	ERX552352	PRJEB4419	SAMEA2620094	18.5839	66.4727	25	(DCM) deep chlorophyll maximum layer (ENVO:01000326)	<	0.22	26.8122
ERR594398	NA	PRJEB4419	SAMEA2620256	6.0001	73.8955	5	(SRF) surface water layer (ENVO:00002042)	<	0.22	29.9803
ERR594399	NA	PRJEB4419	SAMEA2620027	19.0284	64.5126	25	(DCM) deep chlorophyll maximum layer (ENVO:01000326)	<	0.22	25.4944
ERR594400	ERX552363	PRJEB4419	SAMEA2620014	19.0393	64.4913	5	(SRF) surface water layer (ENVO:00002042)	<	0.22	26.2314
ERR594401	NA	PRJEB4419	SAMEA2619815	27.16	27.1433	5	(SRF) surface water layer (ENVO:00002042)	<	0.22	25.0621
ERR594402	ERX552324	PRJEB4419	SAMEA2619962	20.8222	63.5133	17	(DCM) deep chlorophyll maximum layer (ENVO:01000326)	<	0.22	25.374
ERR594403	NA	PRJEB4419	SAMEA2620256	6.0001	73.8955	5	(SRF) surface water layer (ENVO:00002042)	<	0.22	29.9803
ERR594404	NA	PRJEB4419	SAMEA2620991	-32.2401	17.7103	5	(SRF) surface water layer (ENVO:00002042)	<	0.22	12.8345
ERR594405	NA	PRJEB4419	SAMEA2591132	33.9235	32.8118	70	(DCM) deep chlorophyll maximum layer (ENVO:01000326)	<	0.22	18.9795
ERR594406	ERX552330	PRJEB4419	SAMEA2619747	39.8386	17.4155	5	(SRF) surface water layer (ENVO:00002042)	<	0.22	17.0415
ERR594407	NA	PRJEB4419	SAMEA2621107	-20.4075	-3.1641	800	(MES) mesopelagic zone (ENVO:00000213)	<	0.22	4.2167
ERR594408	ERX552331	PRJEB4419	SAMEA2591107	42.1735	17.7252	55	(DCM) deep chlorophyll maximum layer (ENVO:01000326)	<	0.22	15.1941
ERR594409	NA	PRJEB4419	SAMEA2621448	-47.2007	-57.9446	40	(DCM) deep chlorophyll maximum layer (ENVO:01000326)	<	0.22	6.97563
ERR594410	NA	PRJEB4419	SAMEA2619815	27.16	27.1433	5	(SRF) surface water layer (ENVO:00002042)	<	0.22	25.0621
ERR594411	NA	PRJEB4419	SAMEA2621271	-30.1367	-43.2899	5	(SRF) surface water layer (ENVO:00002042)	<	0.22	19.8541
ERR594412	NA	PRJEB4419	SAMEA2622331	1.9928	-84.5766	5	(SRF) surface water layer (ENVO:00002042)	<	0.22	27.6176
ERR594413	NA	PRJEB4419	SAMEA2620273	5.9998	73.9067	80	(DCM) deep chlorophyll maximum layer (ENVO:01000326)	<	0.22	27.7234
ERR594414	NA	PRJEB4419	SAMEA2620925	-35.2421	26.3048	30	(DCM) deep chlorophyll maximum layer (ENVO:01000326)	<	0.22	21.8149
ERR594415	ERX552358	PRJEB4419	SAMEA2621061	-31.027	4.6802	50	(DCM) deep chlorophyll maximum layer (ENVO:01000326)	<	0.22	16.7874
ERR599337	ERX556343	PRJEB4419	SAMEA2622832	-8.9111	-142.557	5	(SRF) surface water layer (ENVO:00002042)	<	0.22	26.7802
ERR599338	NA	PRJEB4419	SAMEA2622852	-8.8999	-142.546	140	(MIX) marine epipelagic mixed layer (ENVO:xxxxxxxxx)	<	0.22	23.7065
ERR599339	NA	PRJEB4419	SAMEA2620783	-22.3368	40.3412	5	(SRF) surface water layer (ENVO:00002042)	<	0.22	25.0802
ERR599340	ERX556333	PRJEB4419	SAMEA2623309	14.2075	-116.647	40	(DCM) deep chlorophyll maximum layer (ENVO:01000326)	<	0.22	99999
ERR599341	NA	PRJEB4419	SAMEA2622685	-8.9729	-139.239	600	(MES) mesopelagic zone (ENVO:00000213)	<	0.22	7.21224
ERR599342	NA	PRJEB4419	SAMEA2622112	-13.0023	-95.9759	5	(SRF) surface water layer (ENVO:00002042)	<	0.22	25.2512
ERR599343	ERX556344	PRJEB4419	SAMEA2622752	-8.9109	-140.285	150	(MIX) marine epipelagic mixed layer (ENVO:xxxxxxxxx)	<	0.22	22.1151
ERR599344	ERX556303	PRJEB4419	SAMEA2620421	-9.3921	66.4228	5	(SRF) surface water layer (ENVO:00002042)	<	0.22	29.8182
ERR599345	NA	PRJEB4419	SAMEA2623385	6.3378	-102.954	60	(DCM) deep chlorophyll maximum layer (ENVO:01000326)	<	0.22	19.0484
ERR599346	NA	PRJEB4419	SAMEA2622212	-5.261	-85.1678	480	(MES) mesopelagic zone (ENVO:00000213) & marine oxygen minimum zone (ENVO:01000065)	<	0.22	9.19582
ERR599347	NA	PRJEB4419	SAMEA2621247	-20.9315	-35.1794	800	(MES) mesopelagic zone (ENVO:00000213)	<	0.22	4.74959
ERR599348	ERX556316	PRJEB4419	SAMEA2622752	-8.9109	-140.285	150	(MIX) marine epipelagic mixed layer (ENVO:xxxxxxxxx)	<	0.22	22.1151
ERR599349	NA	PRJEB4419	SAMEA2622242	-5.2669	-85.2732	40	(DCM) deep chlorophyll maximum layer (ENVO:01000326)	<	0.22	19.5663
ERR599350	ERX556304	PRJEB4419	SAMEA2619872	21.9467	38.2517	5	(SRF) surface water layer (ENVO:00002042)	<	0.22	27.3295
ERR599351	NA	PRJEB4419	SAMEA2620824	-29.5046	37.9599	1000	(MES) mesopelagic zone (ENVO:00000213)	<	0.22	7.6502
ERR599352	NA	PRJEB4419	SAMEA2621502	-60.2287	-60.6476	5	(SRF) surface water layer (ENVO:00002042)	<	0.22	1.84402
ERR599353	NA	PRJEB4419	SAMEA2622190	-5.2529	-85.1545	5	(SRF) surface water layer (ENVO:00002042)	<	0.22	24.9431
ERR599354	NA	PRJEB4419	SAMEA2622788	-9.1504	-140.522	5	(SRF) surface water layer (ENVO:00002042)	<	0.22	26.519
ERR599355	NA	PRJEB4419	SAMEA2623365	6.3332	-102.943	5	(SRF) surface water layer (ENVO:00002042)	<	0.22	26.6362
ERR599356	NA	PRJEB4419	SAMEA2620360	0.0033	71.6428	5	(SRF) surface water layer (ENVO:00002042)	<	0.22	30.4964
ERR599357	NA	PRJEB4419	SAMEA2622473	-16.9601	-100.633	5	(SRF) surface water layer (ENVO:00002042)	<	0.22	22.7687
ERR599358	ERX556336	PRJEB4419	SAMEA2620565	-16.957	53.9801	5	(SRF) surface water layer (ENVO:00002042)	<	0.22	27.8684
ERR599359	NA	PRJEB4419	SAMEA2622142	-12.9723	-96.0122	50	(DCM) deep chlorophyll maximum layer (ENVO:01000326)	<	0.22	20.6494
ERR599360	NA	PRJEB4419	SAMEA2620120	18.7341	66.3896	270	(MES) mesopelagic zone (ENVO:00000213) & marine oxygen minimum zone (ENVO:01000065)	<	0.22	15.6142
ERR599361	NA	PRJEB4419	SAMEA2621300	-30.1471	-43.2915	800	(MES) mesopelagic zone (ENVO:00000213)	<	0.22	5.8659
ERR599362	ERX556330	PRJEB4419	SAMEA2620755	-17.2855	42.2866	66	(DCM) deep chlorophyll maximum layer (ENVO:01000326)	<	0.22	26.3402
ERR599363	ERX556321	PRJEB4419	SAMEA2623290	14.2035	-116.626	5	(SRF) surface water layer (ENVO:00002042)	<	0.22	26.4091
ERR599364	NA	PRJEB4419	SAMEA2621528	-62.0385	-49.529	5	(SRF) surface water layer (ENVO:00002042)	<	0.22	0.67108
ERR599365	NA	PRJEB4419	SAMEA2623403	6.3559	-103.06	450	(MES) mesopelagic zone (ENVO:00000213)	<	0.22	8.21056
ERR599366	NA	PRJEB4419	SAMEA2623327	14.2025	-116.643	375	(MES) mesopelagic zone (ENVO:00000213)	<	0.22	8.91148
ERR599367	ERX556332	PRJEB4419	SAMEA2622810	-9.0714	-140.597	120	(MIX) marine epipelagic mixed layer (ENVO:xxxxxxxxx)	<	0.22	25.2218
ERR599368	NA	PRJEB4419	SAMEA2622517	-16.9486	-100.671	350	(MES) mesopelagic zone (ENVO:00000213)	<	0.22	10.8931
ERR599369	NA	PRJEB4419	SAMEA2622497	-16.9587	-100.675	90	(DCM) deep chlorophyll maximum layer (ENVO:01000326)	<	0.22	19.8814
ERR599370	NA	PRJEB4419	SAMEA2621247	-20.9315	-35.1794	800	(MES) mesopelagic zone (ENVO:00000213)	<	0.22	4.74959
ERR599371	NA	PRJEB4419	SAMEA2620668	-15.3379	43.2948	1000	(MES) mesopelagic zone (ENVO:00000213)	<	0.22	6.2402
ERR599372	NA	PRJEB4419	SAMEA2619992	20.8457	63.5851	600	(MES) mesopelagic zone (ENVO:00000213) & marine oxygen minimum zone (ENVO:01000065)	<	0.22	12.066
ERR599373	NA	PRJEB4419	SAMEA2621564	-61.9689	-49.5017	790	(MES) mesopelagic zone (ENVO:00000213)	<	0.22	0.45883
ERR599374	NA	PRJEB4419	SAMEA2621285	-30.1484	-43.2705	120	(DCM) deep chlorophyll maximum layer (ENVO:01000326)	<	0.22	19.3092
ERR599375	NA	PRJEB4419	SAMEA2622166	-12.9794	-96.0232	177	(MES) mesopelagic zone (ENVO:00000213) & marine oxygen minimum zone (ENVO:01000065)	<	0.22	13.0146
ERR599376	NA	PRJEB4419	SAMEA2620663	-15.3424	43.2965	5	(SRF) surface water layer (ENVO:00002042)	<	0.22	27.3231
ERR599377	ERX556337	PRJEB4419	SAMEA2622705	-9.0063	-139.139	115	(DCM) deep chlorophyll maximum layer (ENVO:01000326)	<	0.22	24.6962
ERR599378	NA	PRJEB4419	SAMEA2622725	-8.9068	-140.283	5	(SRF) surface water layer (ENVO:00002042)	<	0.22	26.5762
ERR599379	NA	PRJEB4419	SAMEA2620053	19.0351	64.5638	340	(MES) mesopelagic zone (ENVO:00000213) & marine oxygen minimum zone (ENVO:01000065)	<	0.22	14.9876
ERR599380	NA	PRJEB4419	SAMEA2622667	-8.9971	-139.196	5	(SRF) surface water layer (ENVO:00002042)	<	0.22	26.5441
ERR599382	NA	PRJEB4419	SAMEA2621010	-31.0198	4.6685	700	(MES) mesopelagic zone (ENVO:00000213)	<	0.22	7.02675
ERR599383	ERX556306	PRJEB4419	SAMEA2619625	41.6686	2.7996	5	(SRF) surface water layer (ENVO:00002042)	<	0.22	99999
ERR599384	NA	PRJEB4419	SAMEA2621416	-47.1863	-58.2902	5	(SRF) surface water layer (ENVO:00002042)	<	0.22	7.32152
